# Supplementary material for: Identification of Novel Broad-Spectrum Leaf Rust Resistance Sources from Khapli Wheat Landraces
Source: Plants (Basel). 2022 Jul 28;11(15):1965. doi: 10.3390/plants11151965 (PMC9370231; doi:10.3390/plants11151965)
Supplement: Supplementary file 1 [file plants-11-01965-s001.zip]

Archive with 1 entries (1 files):
- plants-1754106-supplementary.pdf
